# Supplementary material for: Taxonomy and phylogeny of Pseudochaetosphaeronema associated with rubber trees from Yunnan Province, China
Source: MycoKeys. 2026 Feb 17;128:301–22. doi: 10.3897/mycokeys.128.182163 (PMC12933190; doi:10.3897/mycokeys.128.182163)
Supplement: XML Treatment for Pseudochaetosphaeronema baoshanense [file mycokeys.128.182163-treatment1.xml]

<!DOCTYPE tp:taxon-treatment
  PUBLIC "-//TaxonX//DTD Taxonomic Treatment Publishing DTD v0 20100105//EN" "tax-treatment-NSO.dtd">
<tp:taxon-treatment xmlns:tp="http://www.plazi.org/taxpub"><tp:treatment-meta><kwd-group><label>Taxon classification</label><kwd>
                <named-content content-type="kingdom">Fungi</named-content>
              </kwd><kwd>
                <named-content content-type="order">Pleosporales</named-content>
              </kwd><kwd>
                <named-content content-type="family">Macrodiplodiopsidaceae</named-content>
              </kwd></kwd-group><mixed-citation publication-type="journal"><person-group><name><surname>Xu</surname><given-names>Rui-Fang</given-names></name><name><surname>Karunarathna</surname><given-names>Samantha C.</given-names></name><name><surname>Hyde</surname><given-names>Kevin D.</given-names></name><name><surname>Kakumyan</surname><given-names>Pattana</given-names></name><name><surname>McKenzie</surname><given-names>Eric H.C.</given-names></name><name><surname>Elgorban</surname><given-names>Abdallah M.</given-names></name><name><surname>Yu</surname><given-names>Fu-Qiang</given-names></name><name><surname>Alfagham</surname><given-names>Alanoud T.</given-names></name><name><surname>Phukhamsakda</surname><given-names>Chayanard</given-names></name><name><surname>Tibpromma</surname><given-names>Saowaluck</given-names></name></person-group><article-title>Taxonomy and phylogeny of <italic><tp:taxon-name><tp:taxon-name-part taxon-name-part-type="genus" reg="Pseudochaetosphaeronema">Pseudochaetosphaeronema</tp:taxon-name-part></tp:taxon-name></italic> associated with rubber trees from Yunnan Province, China</article-title><source>MycoKeys</source><day>17</day><month>02</month><year>2026</year><volume>128</volume><fpage>301</fpage><lpage>322</lpage><pub-id pub-id-type="doi">10.3897/mycokeys.128.182163</pub-id></mixed-citation></tp:treatment-meta><tp:nomenclature><tp:taxon-name><object-id xmlns:xlink="http://www.w3.org/1999/xlink" content-type="arpha" xlink:type="simple">281EAF88-03D3-5D1B-9C73-90AF400ABA2E</object-id>
                    		<tp:taxon-name-part taxon-name-part-type="genus" reg="Pseudochaetosphaeronema">Pseudochaetosphaeronema</tp:taxon-name-part> <tp:taxon-name-part taxon-name-part-type="species" reg="baoshanense">baoshanense</tp:taxon-name-part>
                    	
                    		<object-id xmlns:xlink="http://www.w3.org/1999/xlink" xlink:type="simple">Index Fungorum: IF903641</object-id>
                    		<object-id xmlns:xlink="http://www.w3.org/1999/xlink" xlink:type="simple">Facesoffungi Number: FoF17573</object-id>
                    	</tp:taxon-name><tp:taxon-authority>L. Lu, K.D. Hyde &amp; Tibpromma Fungal Diversity 25: 1–275 (2025)</tp:taxon-authority><xref ref-type="fig" rid="F2">Fig. 2</xref></tp:nomenclature><tp:treatment-sec sec-type="Description"><title>Description.</title><p><bold><italic>Saprobic</italic></bold> on a decaying branch of <italic><tp:taxon-name><tp:taxon-name-part taxon-name-part-type="genus" reg="Hevea">Hevea</tp:taxon-name-part> <tp:taxon-name-part taxon-name-part-type="species" reg="brasiliensis">brasiliensis</tp:taxon-name-part></tp:taxon-name></italic>. <bold>Sexual morph</bold>: Undetermined. <bold>Asexual morph</bold>: Coelomycetous. <bold><italic>Conidiomata</italic></bold> 140–170 × 170–200 μm (x̄ = 153 × 184 μm, n = 10), solitary, globose to subglobose or pyriform, dark brown, immersed or erumpent, with black spots on the host surface, unilocular. <bold><italic>Conidiomatal wall</italic></bold> 50–60 μm wide, composed of two layers, outer layers brown, inner layers pale brown to hyaline, arranged in a <italic>textura angularis</italic> to <italic>textura prismatica</italic>, darker at the outer layer, fusing and indistinguishable from the host tissues. <bold><italic>Conidiophores</italic></bold> arising from the inner layers lining the conidioma, or at the base, often reduced to conidiogenous cells. <bold><italic>Conidiogenous cells</italic></bold> 6–10 × 2–3 μm (x̄ = 7.23 × 2.14 μm, n = 15), monophialidic, cylindrical, integrated, hyaline or pale brown, smooth-walled. <bold><italic>Conidia</italic></bold> 11–15 × 5–6 μm (x̄ = 12.4 × 5.6 μm, n = 40), oblong to ellipsoidal, or fusoid, with rounded ends, sometimes truncate and narrow at the base, yellowish to pale brown, smooth, thick-walled, 1–3-septate, some slightly constricted at the septum.</p><fig id="F2" position="float" orientation="portrait"><object-id xmlns:xlink="http://www.w3.org/1999/xlink" content-type="doi" xlink:type="simple">10.3897/mycokeys.128.182163.figure2</object-id><object-id xmlns:xlink="http://www.w3.org/1999/xlink" content-type="arpha" xlink:type="simple">2715BDEE-CD37-5742-8713-DB4F16249560</object-id><label>Figure 2.</label><caption><p><italic><tp:taxon-name><tp:taxon-name-part taxon-name-part-type="genus" reg="Pseudochaetosphaeronema">Pseudochaetosphaeronema</tp:taxon-name-part> <tp:taxon-name-part taxon-name-part-type="species" reg="baoshanense">baoshanense</tp:taxon-name-part></tp:taxon-name></italic> (GMB-W1228, New host record). <bold>a</bold>. Host branch piece; <bold>b</bold>. Conidiomata on host (arrows show conidiomata); <bold>c, d</bold>. Longitudinal section of conidiomata; <bold>e</bold>. Conidiomatal wall; <bold>f, g</bold>. Conidiogenous cells with conidia; <bold>h–k</bold>. Conidia; <bold>l</bold>. Germinated conidium; <bold>m, n</bold>. Colonies on <abbrev xmlns:xlink="http://www.w3.org/1999/xlink" xlink:title="potato dextrose agar" xlink:type="simple">PDA</abbrev> (surface and reverse). Scale bars: 100 μm (<bold>c, d</bold>); 50 μm (<bold>e</bold>); 20 μm (<bold>f, g, l</bold>); 5 μm (<bold>h–k</bold>).</p></caption><graphic xmlns:xlink="http://www.w3.org/1999/xlink" xlink:href="mycokeys-128-301-g002.jpg" id="oo_1542236.jpg" position="float" orientation="portrait" xlink:type="simple"><uri content-type="original_file" xlink:type="simple">https://binary.pensoft.net/fig/1542236</uri></graphic></fig></tp:treatment-sec><tp:treatment-sec sec-type="Culture characteristics"><title>Culture characteristics.</title><p>Conidia germinated on <abbrev xmlns:xlink="http://www.w3.org/1999/xlink" xlink:title="potato dextrose agar" xlink:type="simple">PDA</abbrev> within 12 hours. Colonies circular, raised, brown, with entire margin; reverse dark brown at the center, fading to pale brown at the edge.</p></tp:treatment-sec><tp:treatment-sec sec-type="Material examined"><title>Material examined.</title><p>China, • Yunnan Province, Dehong Dai and Jingpo Autonomous Prefecture, Mang City, on a decaying branch of <italic><tp:taxon-name><tp:taxon-name-part taxon-name-part-type="genus" reg="Hevea">Hevea</tp:taxon-name-part> <tp:taxon-name-part taxon-name-part-type="species" reg="brasiliensis">brasiliensis</tp:taxon-name-part></tp:taxon-name></italic>, 18 April 2024, Rui-Fang Xu, DHR23 (GMB-W1227), living culture GMBCC2337; China, Yunnan Province, Lincang City, 28 July 2022, LCR24 (GMB-W1228), living culture GMBCC2338.</p></tp:treatment-sec><tp:treatment-sec sec-type="Known distributions"><title>Known distributions.</title><p>China, Yunnan Province (<xref ref-type="bibr" rid="B21">Lu et al. 2025</xref>; <xref ref-type="bibr" rid="B43">Wanasinghe et al. 2025</xref>; this study).</p></tp:treatment-sec><tp:treatment-sec sec-type="Known hosts"><title>Known hosts.</title><p><italic><tp:taxon-name><tp:taxon-name-part taxon-name-part-type="genus" reg="Coffea">Coffea</tp:taxon-name-part></tp:taxon-name></italic> sp. (<xref ref-type="bibr" rid="B21">Lu et al. 2025</xref>), dead twigs of an unknown deciduous plant (<xref ref-type="bibr" rid="B43">Wanasinghe et al. 2025</xref>), <italic><tp:taxon-name><tp:taxon-name-part taxon-name-part-type="genus" reg="Hevea">Hevea</tp:taxon-name-part> <tp:taxon-name-part taxon-name-part-type="species" reg="brasiliensis">brasiliensis</tp:taxon-name-part></tp:taxon-name></italic> (this study).</p></tp:treatment-sec><tp:treatment-sec sec-type="Notes"><title>Notes.</title><p>Phylogenetic analyses show that strains GMBCC2337 and GMBCC2338 clustered with <italic><tp:taxon-name><tp:taxon-name-part taxon-name-part-type="genus" reg="Pseudochaetosphaeronema">Pseudochaetosphaeronema</tp:taxon-name-part> <tp:taxon-name-part taxon-name-part-type="species" reg="baoshanense">baoshanense</tp:taxon-name-part></tp:taxon-name></italic> (MHZU 24–0566, holotype) and <italic><tp:taxon-name><tp:taxon-name-part taxon-name-part-type="genus" reg="Pseudochaetosphaeronema">P.</tp:taxon-name-part> <tp:taxon-name-part taxon-name-part-type="species" reg="hongheense">hongheense</tp:taxon-name-part></tp:taxon-name></italic> (KUNCC 23–16774; KUNCC 25–19456) with 99% <abbrev xmlns:xlink="http://www.w3.org/1999/xlink" xlink:title="maximum likelihood" xlink:type="simple">ML</abbrev> and 1.00 BI support (Fig. <xref ref-type="fig" rid="F1">1</xref>). Morphologically, the species isolated from <italic><tp:taxon-name><tp:taxon-name-part taxon-name-part-type="genus" reg="Hevea">Hevea</tp:taxon-name-part> <tp:taxon-name-part taxon-name-part-type="species" reg="brasiliensis">brasiliensis</tp:taxon-name-part></tp:taxon-name></italic> is similar to the species described by <xref ref-type="bibr" rid="B21">Lu et al. (2025)</xref> from <italic><tp:taxon-name><tp:taxon-name-part taxon-name-part-type="genus" reg="Coffea">Coffea</tp:taxon-name-part></tp:taxon-name></italic> sp., in having cylindrical conidiogenous cells and yellowish to brown, oblong to ellipsoidal or fusoid conidia. However, the conidiomata wall of our samples (GMB-W1227, GMB-W1228) is thicker than the holotype of <italic><tp:taxon-name><tp:taxon-name-part taxon-name-part-type="genus" reg="Pseudochaetosphaeronema">P.</tp:taxon-name-part> <tp:taxon-name-part taxon-name-part-type="species" reg="baoshanense">baoshanense</tp:taxon-name-part></tp:taxon-name></italic> (MHZU 24–0566) (50–60 μm vs. 20–40 μm), and conidia of our samples are sometimes slightly constricted at the septa, whereas in the holotype they are non-constricted. While the <abbrev xmlns:xlink="http://www.w3.org/1999/xlink" xlink:title="internal transcribed spacer" xlink:type="simple">ITS</abbrev>, <abbrev xmlns:xlink="http://www.w3.org/1999/xlink" xlink:title="large subunit nuclear ribosomal DNA" xlink:type="simple">LSU</abbrev>, and <abbrev xmlns:xlink="http://www.w3.org/1999/xlink" xlink:title="small subunit rDNA" xlink:type="simple">SSU</abbrev> regions were identical between the new isolates (GMBCC2337 and GMBCC2337) and <italic><tp:taxon-name><tp:taxon-name-part taxon-name-part-type="genus" reg="Pseudochaetosphaeronema">P.</tp:taxon-name-part> <tp:taxon-name-part taxon-name-part-type="species" reg="baoshanense">baoshanense</tp:taxon-name-part></tp:taxon-name></italic> (MHZU 24–0566), only the <italic>tef</italic>1-α gene region showed four base pairs differences. Based on the combined molecular evidence, our collections are identified as <italic><tp:taxon-name><tp:taxon-name-part taxon-name-part-type="genus" reg="Pseudochaetosphaeronema">P.</tp:taxon-name-part> <tp:taxon-name-part taxon-name-part-type="species" reg="baoshanense">baoshanense</tp:taxon-name-part></tp:taxon-name></italic>. According to our knowledge, this is the first report of <italic><tp:taxon-name><tp:taxon-name-part taxon-name-part-type="genus" reg="Pseudochaetosphaeronema">P.</tp:taxon-name-part> <tp:taxon-name-part taxon-name-part-type="species" reg="baoshanense">baoshanense</tp:taxon-name-part></tp:taxon-name></italic> on <italic><tp:taxon-name><tp:taxon-name-part taxon-name-part-type="genus" reg="Hevea">Hevea</tp:taxon-name-part> <tp:taxon-name-part taxon-name-part-type="species" reg="brasiliensis">brasiliensis</tp:taxon-name-part></tp:taxon-name></italic>.</p><p><italic><tp:taxon-name><tp:taxon-name-part taxon-name-part-type="genus" reg="Pseudochaetosphaeronema">Pseudochaetosphaeronema</tp:taxon-name-part> <tp:taxon-name-part taxon-name-part-type="species" reg="hongheense">hongheense</tp:taxon-name-part></tp:taxon-name></italic> was introduced by <xref ref-type="bibr" rid="B43">Wanasinghe et al. (2025)</xref>, and this fungus was isolated from Honghe, Yunnan Province. In the present study, <italic><tp:taxon-name><tp:taxon-name-part taxon-name-part-type="genus" reg="Pseudochaetosphaeronema">P.</tp:taxon-name-part> <tp:taxon-name-part taxon-name-part-type="species" reg="hongheense">hongheense</tp:taxon-name-part></tp:taxon-name></italic> (KUNCC 23–16774, KUNCC 25–19456) clusters with <italic><tp:taxon-name><tp:taxon-name-part taxon-name-part-type="genus" reg="Pseudochaetosphaeronema">P.</tp:taxon-name-part> <tp:taxon-name-part taxon-name-part-type="species" reg="baoshanense">baoshanense</tp:taxon-name-part></tp:taxon-name></italic> (MHZU 24–0566, holotype) with 97% <abbrev xmlns:xlink="http://www.w3.org/1999/xlink" xlink:title="maximum likelihood" xlink:type="simple">ML</abbrev> support, but Bayesian support is low. Pairwise nucleotide comparisons showed no differences in <abbrev xmlns:xlink="http://www.w3.org/1999/xlink" xlink:title="internal transcribed spacer" xlink:type="simple">ITS</abbrev>, <abbrev xmlns:xlink="http://www.w3.org/1999/xlink" xlink:title="large subunit nuclear ribosomal DNA" xlink:type="simple">LSU</abbrev>, and <italic>tef</italic>1-α sequences, with only a base-pair gap in <abbrev xmlns:xlink="http://www.w3.org/1999/xlink" xlink:title="small subunit rDNA" xlink:type="simple">SSU</abbrev>. Morphologically, <italic><tp:taxon-name><tp:taxon-name-part taxon-name-part-type="genus" reg="Pseudochaetosphaeronema">P.</tp:taxon-name-part> <tp:taxon-name-part taxon-name-part-type="species" reg="hongheense">hongheense</tp:taxon-name-part></tp:taxon-name></italic> (HKAS146045, holotype) and <italic><tp:taxon-name><tp:taxon-name-part taxon-name-part-type="genus" reg="Pseudochaetosphaeronema">P.</tp:taxon-name-part> <tp:taxon-name-part taxon-name-part-type="species" reg="baoshanense">baoshanense</tp:taxon-name-part></tp:taxon-name></italic> (MHZU 24–0566, holotype) are similar in conidiomatal structure, conidiogenous cells, and brown, septate conidia. However, <italic><tp:taxon-name><tp:taxon-name-part taxon-name-part-type="genus" reg="Pseudochaetosphaeronema">P.</tp:taxon-name-part> <tp:taxon-name-part taxon-name-part-type="species" reg="baoshanense">baoshanense</tp:taxon-name-part></tp:taxon-name></italic> differs from <italic><tp:taxon-name><tp:taxon-name-part taxon-name-part-type="genus" reg="Pseudochaetosphaeronema">P.</tp:taxon-name-part> <tp:taxon-name-part taxon-name-part-type="species" reg="hongheense">hongheense</tp:taxon-name-part></tp:taxon-name></italic> in thicker conidiomatal wall (20–40 μm vs. 5–15 μm), conidia that are oblong to ellipsoidal or fusoid and not constricted at the septa, and in producing 1–3-septate conidia that are only slightly thick-walled at maturity (<xref ref-type="bibr" rid="B21">Lu et al. 2025</xref>). <italic><tp:taxon-name><tp:taxon-name-part taxon-name-part-type="genus" reg="Pseudochaetosphaeronema">Pseudochaetosphaeronema</tp:taxon-name-part> <tp:taxon-name-part taxon-name-part-type="species" reg="hongheense">hongheense</tp:taxon-name-part></tp:taxon-name></italic> is characterized by distinctly constricted, consistently 3-septate, thick-walled conidia (<xref ref-type="bibr" rid="B43">Wanasinghe et al. 2025</xref>). Based on the molecular and morphological evidence, <italic><tp:taxon-name><tp:taxon-name-part taxon-name-part-type="genus" reg="Pseudochaetosphaeronema">P.</tp:taxon-name-part> <tp:taxon-name-part taxon-name-part-type="species" reg="hongheense">hongheense</tp:taxon-name-part></tp:taxon-name></italic> is considered a synonym of <italic><tp:taxon-name><tp:taxon-name-part taxon-name-part-type="genus" reg="Pseudochaetosphaeronema">P.</tp:taxon-name-part> <tp:taxon-name-part taxon-name-part-type="species" reg="baoshanense">baoshanense</tp:taxon-name-part></tp:taxon-name></italic>.</p></tp:treatment-sec><tp:treatment-sec><!--Section generated to contain objects referenced in tp:taxon-treatment.--><fig id="F1" position="float" orientation="portrait"><object-id xmlns:xlink="http://www.w3.org/1999/xlink" content-type="doi" xlink:type="simple">10.3897/mycokeys.128.182163.figure1</object-id><object-id xmlns:xlink="http://www.w3.org/1999/xlink" content-type="arpha" xlink:type="simple">B54E6295-2633-5D9C-BCBA-14139911EA3D</object-id><label>Figure 1.</label><caption><p>Phylogram generated from maximum likelihood analysis based on combined <abbrev xmlns:xlink="http://www.w3.org/1999/xlink" xlink:title="large subunit nuclear ribosomal DNA" xlink:type="simple">LSU</abbrev>, <abbrev xmlns:xlink="http://www.w3.org/1999/xlink" xlink:title="internal transcribed spacer" xlink:type="simple">ITS</abbrev>, <abbrev xmlns:xlink="http://www.w3.org/1999/xlink" xlink:title="small subunit rDNA" xlink:type="simple">SSU</abbrev>, and <italic>tef</italic>1-α sequences of 40 strains. Bootstrap values (<abbrev xmlns:xlink="http://www.w3.org/1999/xlink" xlink:title="maximum likelihood" xlink:type="simple">ML</abbrev> ≥ 60%) and Bayesian posterior probabilities (BPP ≥ 0.90) are shown at the nodes. The tree is rooted with <italic><tp:taxon-name><tp:taxon-name-part taxon-name-part-type="genus" reg="Bambusicola">Bambusicola</tp:taxon-name-part> <tp:taxon-name-part taxon-name-part-type="species" reg="bambusae">bambusae</tp:taxon-name-part></tp:taxon-name></italic> (MFLU 22–0080) and <italic><tp:taxon-name><tp:taxon-name-part taxon-name-part-type="genus" reg="Bambusicola">B.</tp:taxon-name-part> <tp:taxon-name-part taxon-name-part-type="species" reg="splendida">splendida</tp:taxon-name-part></tp:taxon-name></italic> (MFLUCC 11–0439). New isolates are indicated in red; ex-type strains are marked with “T.” Bootstrap values (<abbrev xmlns:xlink="http://www.w3.org/1999/xlink" xlink:title="maximum likelihood" xlink:type="simple">ML</abbrev> ≤ 60%) and Bayesian posterior probabilities (<abbrev xmlns:xlink="http://www.w3.org/1999/xlink" xlink:title="Bayesian posterior probability" xlink:type="simple">BYPP</abbrev> ≤ 0.90) are only shown at the nodes for new isolates of this study.</p></caption><graphic xmlns:xlink="http://www.w3.org/1999/xlink" xlink:href="mycokeys-128-301-g001.jpg" id="oo_1542235.jpg" position="float" orientation="portrait" xlink:type="simple"><uri content-type="original_file" xlink:type="simple">https://binary.pensoft.net/fig/1542235</uri></graphic></fig></tp:treatment-sec><ref-list><ref id="B21"><mixed-citation xmlns:xlink="http://www.w3.org/1999/xlink" xlink:type="simple">Lu L, Karunarathna SC, Xiong Y, Han LS, Chen XM, Xu RF, Liu XF, Zeng XY, Dai DQ, Elgorban A, Jayawardena R, Hyde KD, Tibpromma S (2025) Taxonomy and systematics of micro-fungi associated with <italic><tp:taxon-name><tp:taxon-name-part taxon-name-part-type="genus">Coffea</tp:taxon-name-part></tp:taxon-name></italic> in southern China and northern Thailand. Fungal Diversity 25: 1–275. <ext-link xlink:href="10.1007/s13225-025-00566-x" ext-link-type="doi" xlink:type="simple">https://doi.org/10.1007/s13225-025-00566-x</ext-link></mixed-citation></ref><ref id="B43"><mixed-citation xmlns:xlink="http://www.w3.org/1999/xlink" xlink:type="simple">Wanasinghe DN, Phookamsak R, Dissanayake LS, Xu J, Wanasinghe DN, Phookamsak R, Dissanayake LS, Xu J (2025) Unexplored microfungal diversity from dead woody litter in the dry-hot valleys of Honghe (Yunnan, China). Studies in <tp:taxon-name><tp:taxon-name-part taxon-name-part-type="kingdom">Fungi</tp:taxon-name-part></tp:taxon-name> 10. <ext-link xlink:href="10.48130/sif-0025-0016" ext-link-type="doi" xlink:type="simple">https://doi.org/10.48130/sif-0025-0016</ext-link></mixed-citation></ref></ref-list></tp:taxon-treatment>
