# Supplementary material for: Taxonomy and phylogeny of Pseudochaetosphaeronema associated with rubber trees from Yunnan Province, China
Source: MycoKeys. 2026 Feb 17;128:301–22. doi: 10.3897/mycokeys.128.182163 (PMC12933190; doi:10.3897/mycokeys.128.182163)
Supplement: XML Treatment for Pseudochaetosphaeronema chiangraiense [file mycokeys.128.182163-treatment2.xml]

<!DOCTYPE tp:taxon-treatment
  PUBLIC "-//TaxonX//DTD Taxonomic Treatment Publishing DTD v0 20100105//EN" "tax-treatment-NSO.dtd">
<tp:taxon-treatment xmlns:tp="http://www.plazi.org/taxpub"><tp:treatment-meta><kwd-group><label>Taxon classification</label><kwd>
                <named-content content-type="kingdom">Fungi</named-content>
              </kwd><kwd>
                <named-content content-type="order">Pleosporales</named-content>
              </kwd><kwd>
                <named-content content-type="family">Macrodiplodiopsidaceae</named-content>
              </kwd></kwd-group><mixed-citation publication-type="journal"><person-group><name><surname>Xu</surname><given-names>Rui-Fang</given-names></name><name><surname>Karunarathna</surname><given-names>Samantha C.</given-names></name><name><surname>Hyde</surname><given-names>Kevin D.</given-names></name><name><surname>Kakumyan</surname><given-names>Pattana</given-names></name><name><surname>McKenzie</surname><given-names>Eric H.C.</given-names></name><name><surname>Elgorban</surname><given-names>Abdallah M.</given-names></name><name><surname>Yu</surname><given-names>Fu-Qiang</given-names></name><name><surname>Alfagham</surname><given-names>Alanoud T.</given-names></name><name><surname>Phukhamsakda</surname><given-names>Chayanard</given-names></name><name><surname>Tibpromma</surname><given-names>Saowaluck</given-names></name></person-group><article-title>Taxonomy and phylogeny of <italic><tp:taxon-name><tp:taxon-name-part taxon-name-part-type="genus" reg="Pseudochaetosphaeronema">Pseudochaetosphaeronema</tp:taxon-name-part></tp:taxon-name></italic> associated with rubber trees from Yunnan Province, China</article-title><source>MycoKeys</source><day>17</day><month>02</month><year>2026</year><volume>128</volume><fpage>301</fpage><lpage>322</lpage><pub-id pub-id-type="doi">10.3897/mycokeys.128.182163</pub-id></mixed-citation></tp:treatment-meta><tp:nomenclature><tp:taxon-name><object-id xmlns:xlink="http://www.w3.org/1999/xlink" content-type="arpha" xlink:type="simple">A12C9031-F077-5A8A-A05C-D85ABDCB7425</object-id>
                    		<tp:taxon-name-part taxon-name-part-type="genus" reg="Pseudochaetosphaeronema">Pseudochaetosphaeronema</tp:taxon-name-part> <tp:taxon-name-part taxon-name-part-type="species" reg="chiangraiense">chiangraiense</tp:taxon-name-part>
                    	
                    		<object-id xmlns:xlink="http://www.w3.org/1999/xlink" xlink:type="simple">Index Fungorum: IF558549</object-id>
                    		<object-id xmlns:xlink="http://www.w3.org/1999/xlink" xlink:type="simple">Facesoffungi Number: FoF09950</object-id>
                    	</tp:taxon-name><tp:taxon-authority>Wijesinghe, Boonmee &amp; K.D. Hyde, Fungal Diversity 111: 75 (2021)</tp:taxon-authority><xref ref-type="fig" rid="F3">Fig. 3</xref></tp:nomenclature><tp:treatment-sec sec-type="Description"><title>Description.</title><p><bold><italic>Saprobic</italic></bold> on a decaying branch of <italic><tp:taxon-name><tp:taxon-name-part taxon-name-part-type="genus" reg="Hevea">Hevea</tp:taxon-name-part> <tp:taxon-name-part taxon-name-part-type="species" reg="brasiliensis">brasiliensis</tp:taxon-name-part></tp:taxon-name></italic>. <bold>Sexual morph: <italic>Ascomata</italic></bold> 170–280 × 200–280 μm (x̄ = 221 × 223 μm, n = 10), solitary, scattered, immersed, uniloculate, globose to subglobose. <bold><italic>Peridium</italic></bold> 30–50 μm wide, composed of several brown to pale brown cells of <italic>textura angularis</italic>. <bold><italic>Hamathecium</italic></bold> 1–2 μm wide, numerous, filiform, unbranched, pseudoparaphyses. <bold><italic>Asci</italic></bold> 80–123 × 23–29 μm (x̄ = 99 × 25 μm, n = 15), 8-spored, bitunicate, fissitunicate, cylindrical to clavate, with a short pedicel, apex rounded, with ocular chamber. <bold><italic>Ascospores</italic></bold> 20–32 × 7–13 μm (x̄ = 26 × 10 μm, n = 30), overlapping, 2–3 seriate, fusiform, with obtuse ends, 1-septate at the center, constricted at the septa, hyaline, guttulate, thick and smooth-walled. <bold>Asexual morph</bold>: Undetermined.</p><fig id="F3" position="float" orientation="portrait"><object-id xmlns:xlink="http://www.w3.org/1999/xlink" content-type="doi" xlink:type="simple">10.3897/mycokeys.128.182163.figure3</object-id><object-id xmlns:xlink="http://www.w3.org/1999/xlink" content-type="arpha" xlink:type="simple">C694A606-614E-5FDC-878E-6F3BA1D847A3</object-id><label>Figure 3.</label><caption><p><italic><tp:taxon-name><tp:taxon-name-part taxon-name-part-type="genus" reg="Pseudochaetosphaeronema">Pseudochaetosphaeronema</tp:taxon-name-part> <tp:taxon-name-part taxon-name-part-type="species" reg="chiangraiense">chiangraiense</tp:taxon-name-part></tp:taxon-name></italic> (GMB-W1225, New host record). <bold>a</bold>. Host branch piece; <bold>b</bold>. Ascoma on the host; <bold>c</bold>. Longitudinal section of ascoma; <bold>d</bold>. Partial peridium; <bold>e</bold>. Pseudoparaphyses; <bold>f–i</bold>. Asci; <bold>j–o</bold>. Ascospores; <bold>p</bold>. Germinated ascospore; <bold>q, r</bold>. Colonies on <abbrev xmlns:xlink="http://www.w3.org/1999/xlink" xlink:title="potato dextrose agar" xlink:type="simple">PDA</abbrev> (surface and reverse). Scale bars: 100 μm (<bold>c</bold>); 30 μm (<bold>d–k</bold>); 20 μm (<bold>l–p</bold>).</p></caption><graphic xmlns:xlink="http://www.w3.org/1999/xlink" xlink:href="mycokeys-128-301-g003.jpg" id="oo_1542237.jpg" position="float" orientation="portrait" xlink:type="simple"><uri content-type="original_file" xlink:type="simple">https://binary.pensoft.net/fig/1542237</uri></graphic></fig></tp:treatment-sec><tp:treatment-sec sec-type="Culture characteristics"><title>Culture characteristics.</title><p>Ascospores germinated on <abbrev xmlns:xlink="http://www.w3.org/1999/xlink" xlink:title="potato dextrose agar" xlink:type="simple">PDA</abbrev> within 24 hours, and ascospores turned brown after germination. Colonies irregular, wrinkled, brown, crateriform with undulate margin; reverse dark brown.</p></tp:treatment-sec><tp:treatment-sec sec-type="Material examined"><title>Material examined.</title><p>China, • Yunnan Province, Dehong Dai and Jingpo Autonomous Prefecture, Mang City, on a decaying branch of <italic><tp:taxon-name><tp:taxon-name-part taxon-name-part-type="genus" reg="Hevea">Hevea</tp:taxon-name-part> <tp:taxon-name-part taxon-name-part-type="species" reg="brasiliensis">brasiliensis</tp:taxon-name-part></tp:taxon-name></italic>, 18 April 2024, Rui-Fang Xu, DHR30 (GMB-W1225), living culture GMBCC2335.</p></tp:treatment-sec><tp:treatment-sec sec-type="Known distributions"><title>Known distributions.</title><p>Thailand (<xref ref-type="bibr" rid="B5">Boonmee et al. 2021</xref>) and Yunnan Province, China (<xref ref-type="bibr" rid="B17">Li et al. 2023</xref>; this study).</p></tp:treatment-sec><tp:treatment-sec sec-type="Known hosts"><title>Known hosts.</title><p><italic><tp:taxon-name><tp:taxon-name-part taxon-name-part-type="genus" reg="Tamarindus">Tamarindus</tp:taxon-name-part></tp:taxon-name></italic> sp. (<xref ref-type="bibr" rid="B5">Boonmee et al. 2021</xref>), <italic><tp:taxon-name><tp:taxon-name-part taxon-name-part-type="genus" reg="Olea">Olea</tp:taxon-name-part> <tp:taxon-name-part taxon-name-part-type="species" reg="europaea">europaea</tp:taxon-name-part></tp:taxon-name></italic> (<xref ref-type="bibr" rid="B17">Li et al. 2023</xref>), and <italic><tp:taxon-name><tp:taxon-name-part taxon-name-part-type="genus" reg="Hevea">Hevea</tp:taxon-name-part> <tp:taxon-name-part taxon-name-part-type="species" reg="brasiliensis">brasiliensis</tp:taxon-name-part></tp:taxon-name></italic> (this study).</p></tp:treatment-sec><tp:treatment-sec sec-type="Notes"><title>Notes.</title><p><italic><tp:taxon-name><tp:taxon-name-part taxon-name-part-type="genus" reg="Pseudochaetosphaeronema">Pseudochaetosphaeronema</tp:taxon-name-part> <tp:taxon-name-part taxon-name-part-type="species" reg="chiangraiense">chiangraiense</tp:taxon-name-part></tp:taxon-name></italic> was collected from <italic><tp:taxon-name><tp:taxon-name-part taxon-name-part-type="genus" reg="Tamarindus">Tamarindus</tp:taxon-name-part></tp:taxon-name></italic> sp. in Chiang Rai, Thailand (<xref ref-type="bibr" rid="B5">Boonmee et al. 2021</xref>), and was also later recorded on <italic><tp:taxon-name><tp:taxon-name-part taxon-name-part-type="genus" reg="Olea">Olea</tp:taxon-name-part> <tp:taxon-name-part taxon-name-part-type="species" reg="europaea">europaea</tp:taxon-name-part></tp:taxon-name></italic> in Sichuan Province, China (<xref ref-type="bibr" rid="B17">Li et al. 2023</xref>). In this study, our isolate (GMBCC2335) was grouped with <italic><tp:taxon-name><tp:taxon-name-part taxon-name-part-type="genus" reg="Pseudochaetosphaeronema">P.</tp:taxon-name-part> <tp:taxon-name-part taxon-name-part-type="species" reg="chiangraiense">chiangraiense</tp:taxon-name-part></tp:taxon-name></italic> (MFLUCC 21–0083, ex-type). The morphology of our collection (GMB-W1225) is similar to the holotype of <italic><tp:taxon-name><tp:taxon-name-part taxon-name-part-type="genus" reg="Pseudochaetosphaeronema">P.</tp:taxon-name-part> <tp:taxon-name-part taxon-name-part-type="species" reg="chiangraiense">chiangraiense</tp:taxon-name-part></tp:taxon-name></italic> (<xref ref-type="bibr" rid="B5">Boonmee et al. 2021</xref>), but differs only in size: holotype with a thinner peridium when compared to our collection (13–17 μm vs. 30–50 μm), and a bit big in pseudoparaphyses (2–4.5 μm vs. 1–2 μm); larger asci (50–110 × 15–30 μm vs. 80–123 × 23–29 μm), and longer ascospores (20–45 μm vs. 20–32 μm). However, the new isolate was genetically identical to <italic><tp:taxon-name><tp:taxon-name-part taxon-name-part-type="genus" reg="Pseudochaetosphaeronema">P.</tp:taxon-name-part> <tp:taxon-name-part taxon-name-part-type="species" reg="chiangraiense">chiangraiense</tp:taxon-name-part></tp:taxon-name></italic> in the <abbrev xmlns:xlink="http://www.w3.org/1999/xlink" xlink:title="internal transcribed spacer" xlink:type="simple">ITS</abbrev>, <abbrev xmlns:xlink="http://www.w3.org/1999/xlink" xlink:title="large subunit nuclear ribosomal DNA" xlink:type="simple">LSU</abbrev>, and <abbrev xmlns:xlink="http://www.w3.org/1999/xlink" xlink:title="small subunit rDNA" xlink:type="simple">SSU</abbrev> regions but differed by three base pairs in the <italic>tef</italic>1-α gene. Therefore, we identify our strain as <italic><tp:taxon-name><tp:taxon-name-part taxon-name-part-type="genus" reg="Pseudochaetosphaeronema">P.</tp:taxon-name-part> <tp:taxon-name-part taxon-name-part-type="species" reg="chiangraiense">chiangraiense</tp:taxon-name-part></tp:taxon-name></italic> based on phylogenetic and morphological evidence. According to our knowledge, this is the first record of <italic><tp:taxon-name><tp:taxon-name-part taxon-name-part-type="genus" reg="Pseudochaetosphaeronema">P.</tp:taxon-name-part> <tp:taxon-name-part taxon-name-part-type="species" reg="chiangraiense">chiangraiense</tp:taxon-name-part></tp:taxon-name></italic> on <italic><tp:taxon-name><tp:taxon-name-part taxon-name-part-type="genus" reg="Hevea">H.</tp:taxon-name-part> <tp:taxon-name-part taxon-name-part-type="species" reg="brasiliensis">brasiliensis</tp:taxon-name-part></tp:taxon-name></italic> in China.</p></tp:treatment-sec><ref-list><ref id="B5"><mixed-citation xmlns:xlink="http://www.w3.org/1999/xlink" xlink:type="simple">Boonmee S, Wanasinghe DN, Calabon MS, Huanraluek N, Chandrasiri SKU, Jones GEB, Rossi W, Leonardi M, Singh SK, Rana S, Singh PN, Maurya DK, Lagashetti AC, Choudhary D, Dai Y-C, Zhao C-L, Mu Y-H, Yuan H-S, He S-H, Phookamsak R, Jiang H-B, Martín MP, Dueñas M, Telleria MT, Kałucka IL, Jagodziński AM, Liimatainen K, Pereira DS, Phillips AJL, Suwannarach N, Kumla J, Khuna S, Lumyong S, Potter TB, Shivas RG, Sparks AH, Vaghefi N, Abdel-Wahab MA, Abdel-Aziz FA, Li G-J, Lin W-F, Singh U, Bhatt RP, Lee HB, Nguyen TTT, Kirk PM, Dutta AK, Acharya K, Sarma VV, Niranjan M, Rajeshkumar KC, Ashtekar N, Lad S, Wijayawardene NN, Bhat DJ, Xu R-J, Wijesinghe SN, Shen H-W, Luo Z-L, Zhang J-Y, Sysouphanthong P, Thongklang N, Bao D-F, Aluthmuhandiram JVS, Abdollahzadeh J, Javadi A, Dovana F, Usman M, Khalid AN, Dissanayake AJ, Telagathoti A, Probst M, Peintner U, Garrido-Benavent I, Bóna L, Merényi Z, Boros L, Zoltán B, Stielow JB, Jiang N, Tian C-M, Shams E, Dehghanizadeh F, Pordel A, Javan-Nikkhah M, Denchev TT, Denchev CM, Kemler M, Begerow D, Deng C-Y, Harrower E, Bozorov T, Kholmuradova T, Gafforov Y, Abdurazakov A, Xu J-C, Mortimer PE, Ren G-C, Jeewon R, Maharachchikumbura SSN, Phukhamsakda C, Mapook A, Hyde KD (2021) Fungal diversity notes 1387–1511: Taxonomic and phylogenetic contributions on genera and species of fungal taxa. Fungal Diversity 111: 1–335. <ext-link xlink:href="10.1007/s13225-021-00489-3" ext-link-type="doi" xlink:type="simple">https://doi.org/10.1007/s13225-021-00489-3</ext-link></mixed-citation></ref><ref id="B17"><mixed-citation xmlns:xlink="http://www.w3.org/1999/xlink" xlink:type="simple">Li W, Liang R, Dissanayake A, Liu J (2023) Mycosphere Notes 413–448: <tp:taxon-name><tp:taxon-name-part taxon-name-part-type="family">Dothideomycetes</tp:taxon-name-part></tp:taxon-name> associated with woody oil plants in China. Mycosphere: Journal of Fungal Biology 14: 1436–1529. <ext-link xlink:href="10.5943/mycosphere/14/1/16" ext-link-type="doi" xlink:type="simple">https://doi.org/10.5943/mycosphere/14/1/16</ext-link></mixed-citation></ref></ref-list></tp:taxon-treatment>
