# Supplementary material for: Taxonomy and phylogeny of Pseudochaetosphaeronema associated with rubber trees from Yunnan Province, China
Source: MycoKeys. 2026 Feb 17;128:301–22. doi: 10.3897/mycokeys.128.182163 (PMC12933190; doi:10.3897/mycokeys.128.182163)
Supplement: XML Treatment for Pseudochaetosphaeronema heveae [file mycokeys.128.182163-treatment3.xml]

<!DOCTYPE tp:taxon-treatment
  PUBLIC "-//TaxonX//DTD Taxonomic Treatment Publishing DTD v0 20100105//EN" "tax-treatment-NSO.dtd">
<tp:taxon-treatment xmlns:tp="http://www.plazi.org/taxpub"><tp:treatment-meta><kwd-group><label>Taxon classification</label><kwd>
                <named-content content-type="kingdom">Fungi</named-content>
              </kwd><kwd>
                <named-content content-type="order">Pleosporales</named-content>
              </kwd><kwd>
                <named-content content-type="family">Macrodiplodiopsidaceae</named-content>
              </kwd></kwd-group><mixed-citation publication-type="journal"><person-group><name><surname>Xu</surname><given-names>Rui-Fang</given-names></name><name><surname>Karunarathna</surname><given-names>Samantha C.</given-names></name><name><surname>Hyde</surname><given-names>Kevin D.</given-names></name><name><surname>Kakumyan</surname><given-names>Pattana</given-names></name><name><surname>McKenzie</surname><given-names>Eric H.C.</given-names></name><name><surname>Elgorban</surname><given-names>Abdallah M.</given-names></name><name><surname>Yu</surname><given-names>Fu-Qiang</given-names></name><name><surname>Alfagham</surname><given-names>Alanoud T.</given-names></name><name><surname>Phukhamsakda</surname><given-names>Chayanard</given-names></name><name><surname>Tibpromma</surname><given-names>Saowaluck</given-names></name></person-group><article-title>Taxonomy and phylogeny of <italic><tp:taxon-name><tp:taxon-name-part taxon-name-part-type="genus" reg="Pseudochaetosphaeronema">Pseudochaetosphaeronema</tp:taxon-name-part></tp:taxon-name></italic> associated with rubber trees from Yunnan Province, China</article-title><source>MycoKeys</source><day>17</day><month>02</month><year>2026</year><volume>128</volume><fpage>301</fpage><lpage>322</lpage><pub-id pub-id-type="doi">10.3897/mycokeys.128.182163</pub-id></mixed-citation></tp:treatment-meta><tp:nomenclature><tp:taxon-name><object-id xmlns:xlink="http://www.w3.org/1999/xlink" content-type="arpha" xlink:type="simple">D18B6048-16B5-545F-8D03-71D0B8F3FABD</object-id>
                    		<tp:taxon-name-part taxon-name-part-type="genus" reg="Pseudochaetosphaeronema">Pseudochaetosphaeronema</tp:taxon-name-part> <tp:taxon-name-part taxon-name-part-type="species" reg="heveae">heveae</tp:taxon-name-part>
                    	
                    		<object-id xmlns:xlink="http://www.w3.org/1999/xlink" xlink:type="simple">Index Fungorum: IF904508</object-id>
                    		<object-id xmlns:xlink="http://www.w3.org/1999/xlink" xlink:type="simple">Facesoffungi Number: FoF18921</object-id>
                    	</tp:taxon-name><tp:taxon-authority>R.F. Xu, K.D. Hyde &amp; Tibpromma</tp:taxon-authority><tp:taxon-status xmlns:xlink="http://www.w3.org/1999/xlink" xlink:type="simple">sp. nov.</tp:taxon-status><xref ref-type="fig" rid="F4">Fig. 4</xref></tp:nomenclature><tp:treatment-sec sec-type="Etymology"><title>Etymology.</title><p>Refers to the host genus <italic><tp:taxon-name><tp:taxon-name-part taxon-name-part-type="genus" reg="Hevea">Hevea</tp:taxon-name-part></tp:taxon-name></italic>.</p></tp:treatment-sec><tp:treatment-sec sec-type="Holotype"><title>Holotype.</title><p>GMB-W1222</p></tp:treatment-sec><tp:treatment-sec sec-type="Description"><title>Description.</title><p><bold><italic>Saprobic</italic></bold> on a decaying branch of <italic><tp:taxon-name><tp:taxon-name-part taxon-name-part-type="genus" reg="Hevea">Hevea</tp:taxon-name-part> <tp:taxon-name-part taxon-name-part-type="species" reg="brasiliensis">brasiliensis</tp:taxon-name-part></tp:taxon-name></italic>. <bold>Sexual morph</bold>: Undetermined. <bold>Asexual morph</bold>: Coelomycetous. <bold><italic>Conidiomata</italic></bold> 125–170 × 140–225 μm (x̄ = 148 × 190 μm, n = 10), solitary to aggregated, globose to subglobose or pyriform, immersed to semi-immersed, unilocular, dark brown to black, appearing as black dots on the host surface. <bold><italic>Conidiomatal wall</italic></bold> 20–70 μm wide, brown to dark brown, <italic>textura angularis</italic>. <bold><italic>Conidiophores</italic></bold> reduced to conidiogenous cells. <bold><italic>Conidiogenous cells</italic></bold> 3–8 × 2–6 μm (x̄ = 6 × 4.4 μm, n = 10), monophialidic, cylindrical or ampulliform, hyaline, smooth-walled, with guttules. <bold><italic>Conidia</italic></bold> 8–14 × 3–4 μm (x̄ = 11.25 × 3.23 μm, n = 50), fusiform or fusoid, slightly curved, 1–2-septate, constricted at septum, cell swollen sometimes, rounded at both ends, hyaline, smooth, thin-walled, without a mucilaginous sheath.</p><fig id="F4" position="float" orientation="portrait"><object-id xmlns:xlink="http://www.w3.org/1999/xlink" content-type="doi" xlink:type="simple">10.3897/mycokeys.128.182163.figure4</object-id><object-id xmlns:xlink="http://www.w3.org/1999/xlink" content-type="arpha" xlink:type="simple">B4FAF13D-DC09-5941-BBB0-2C209B589136</object-id><label>Figure 4.</label><caption><p><italic><tp:taxon-name><tp:taxon-name-part taxon-name-part-type="genus" reg="Pseudochaetosphaeronema">Pseudochaetosphaeronema</tp:taxon-name-part> <tp:taxon-name-part taxon-name-part-type="species" reg="heveae">heveae</tp:taxon-name-part></tp:taxon-name></italic> (GMB-W1222, Holotype). <bold>a</bold>. Host branch piece; <bold>b</bold>. Conidiomata on host; <bold>c</bold>. Longitudinal section of conidioma; <bold>d</bold>. Conidiomatal wall; <bold>e–h</bold>. Conidiogenous cells with conidia; <bold>i–m</bold>. Conidia; <bold>n</bold>. Germinated conidium; <bold>o, p</bold>. Colonies on <abbrev xmlns:xlink="http://www.w3.org/1999/xlink" xlink:title="potato dextrose agar" xlink:type="simple">PDA</abbrev> (surface and reverse). Scale bars: 100 μm (<bold>c</bold>), 50 μm (<bold>d</bold>), 30 μm (<bold>e</bold>), 10 μm (<bold>f–n</bold>).</p></caption><graphic xmlns:xlink="http://www.w3.org/1999/xlink" xlink:href="mycokeys-128-301-g004.jpg" id="oo_1542238.jpg" position="float" orientation="portrait" xlink:type="simple"><uri content-type="original_file" xlink:type="simple">https://binary.pensoft.net/fig/1542238</uri></graphic></fig></tp:treatment-sec><tp:treatment-sec sec-type="Culture characteristics"><title>Culture characteristics.</title><p>Conidia germinating on <abbrev xmlns:xlink="http://www.w3.org/1999/xlink" xlink:title="potato dextrose agar" xlink:type="simple">PDA</abbrev> within 12 hours. Colonies irregular, umbonate, white to cream, with a central brown droplet, undulate margin; reverse dark brown with pale brown edge, producing brown pigment on <abbrev xmlns:xlink="http://www.w3.org/1999/xlink" xlink:title="potato dextrose agar" xlink:type="simple">PDA</abbrev> media.</p></tp:treatment-sec><tp:treatment-sec sec-type="Material examined"><title>Material examined.</title><p>China, • Yunnan Province, Dehong Dai and Jingpo Autonomous Prefecture, Mang City, on a decaying branch of <italic><tp:taxon-name><tp:taxon-name-part taxon-name-part-type="genus" reg="Hevea">Hevea</tp:taxon-name-part> <tp:taxon-name-part taxon-name-part-type="species" reg="brasiliensis">brasiliensis</tp:taxon-name-part></tp:taxon-name></italic>, 18 April 2024, Rui-Fang Xu, DHR27 (GMB-W1222, holotype), ex-type living culture GMBCC2333 = GMBCC2334.</p></tp:treatment-sec><tp:treatment-sec sec-type="Notes"><title>Notes.</title><p>In the phylogenetic analyses, GMBCC2333 and GMBCC2334 formed a distinct lineage, sister to <italic><tp:taxon-name><tp:taxon-name-part taxon-name-part-type="genus" reg="Pseudochaetosphaeronema">P.</tp:taxon-name-part> <tp:taxon-name-part taxon-name-part-type="species" reg="siamensis">siamensis</tp:taxon-name-part></tp:taxon-name></italic> (MFLUCC 17–2287, ex-type) and <italic><tp:taxon-name><tp:taxon-name-part taxon-name-part-type="genus" reg="Pseudochaetosphaeronema">P.</tp:taxon-name-part> <tp:taxon-name-part taxon-name-part-type="species" reg="bruguierae">bruguierae</tp:taxon-name-part></tp:taxon-name></italic> (MFLUCC 24–0515, ex-type) (Fig. <xref ref-type="fig" rid="F1">1</xref>). Sequence comparisons showed that GMBCC2333 differs from <italic><tp:taxon-name><tp:taxon-name-part taxon-name-part-type="genus" reg="Pseudochaetosphaeronema">P.</tp:taxon-name-part> <tp:taxon-name-part taxon-name-part-type="species" reg="siamensis">siamensis</tp:taxon-name-part></tp:taxon-name></italic> by 13/510 bp (<abbrev xmlns:xlink="http://www.w3.org/1999/xlink" xlink:title="internal transcribed spacer" xlink:type="simple">ITS</abbrev>, 2.55%), 3/810 bp (<abbrev xmlns:xlink="http://www.w3.org/1999/xlink" xlink:title="large subunit nuclear ribosomal DNA" xlink:type="simple">LSU</abbrev>, 0.20%), 2/1,005 bp (<abbrev xmlns:xlink="http://www.w3.org/1999/xlink" xlink:title="small subunit rDNA" xlink:type="simple">SSU</abbrev>, 0.19%), and 99/645 bp (<italic>tef</italic>1-α, 15.35%); differences with <italic><tp:taxon-name><tp:taxon-name-part taxon-name-part-type="genus" reg="Pseudochaetosphaeronema">P.</tp:taxon-name-part> <tp:taxon-name-part taxon-name-part-type="species" reg="bruguierae">bruguierae</tp:taxon-name-part></tp:taxon-name></italic> included 8/497 bp (<abbrev xmlns:xlink="http://www.w3.org/1999/xlink" xlink:title="internal transcribed spacer" xlink:type="simple">ITS</abbrev>, 1.61%), 2/810 bp (<abbrev xmlns:xlink="http://www.w3.org/1999/xlink" xlink:title="large subunit nuclear ribosomal DNA" xlink:type="simple">LSU</abbrev>, 0.25%), and 28/893 bp (<italic>tef</italic>1-α, 3.14%). Morphologically, <italic><tp:taxon-name><tp:taxon-name-part taxon-name-part-type="genus" reg="Pseudochaetosphaeronema">P.</tp:taxon-name-part> <tp:taxon-name-part taxon-name-part-type="species" reg="heveae">heveae</tp:taxon-name-part></tp:taxon-name></italic> (GMB-W1222, holotype) can be distinguished from <italic><tp:taxon-name><tp:taxon-name-part taxon-name-part-type="genus" reg="Pseudochaetosphaeronema">P.</tp:taxon-name-part> <tp:taxon-name-part taxon-name-part-type="species" reg="coffeae">coffeae</tp:taxon-name-part></tp:taxon-name></italic> (MHZU 23–0081, holotype) by smaller conidiomata (125–170 × 140–225 μm vs. 150–190 × 180–240 μm) and conidiogenous cells (3–8 × 2–6 μm vs. 6–9 × 3–6 μm), as well as shorter conidia (8–14 × 3–4 μm, 1–2-septate vs. 12–16 × 3–5 μm, 1–3-septate) (<xref ref-type="bibr" rid="B21">Lu et al. 2025</xref>). It also differs from <italic><tp:taxon-name><tp:taxon-name-part taxon-name-part-type="genus" reg="Pseudochaetosphaeronema">P.</tp:taxon-name-part> <tp:taxon-name-part taxon-name-part-type="species" reg="bruguierae">bruguierae</tp:taxon-name-part></tp:taxon-name></italic> (MFLU 24–0192, holotype), which has larger conidiomata (230–400 × 300–370 μm), narrower conidiogenous cells (7–10 × 1–2.7 μm), and smaller conidia (5–10 × 2–3 μm), 2–3-septate with guttules (<xref ref-type="bibr" rid="B3">Apurillo et al. 2025</xref>). Based on molecular and morphological evidence, we introduce our new collection as a new species, <italic><tp:taxon-name><tp:taxon-name-part taxon-name-part-type="genus" reg="Pseudochaetosphaeronema">P.</tp:taxon-name-part> <tp:taxon-name-part taxon-name-part-type="species" reg="heveae">heveae</tp:taxon-name-part></tp:taxon-name></italic>.</p></tp:treatment-sec><tp:treatment-sec><!--Section generated to contain objects referenced in tp:taxon-treatment.--><fig id="F1" position="float" orientation="portrait"><object-id xmlns:xlink="http://www.w3.org/1999/xlink" content-type="doi" xlink:type="simple">10.3897/mycokeys.128.182163.figure1</object-id><object-id xmlns:xlink="http://www.w3.org/1999/xlink" content-type="arpha" xlink:type="simple">B54E6295-2633-5D9C-BCBA-14139911EA3D</object-id><label>Figure 1.</label><caption><p>Phylogram generated from maximum likelihood analysis based on combined <abbrev xmlns:xlink="http://www.w3.org/1999/xlink" xlink:title="large subunit nuclear ribosomal DNA" xlink:type="simple">LSU</abbrev>, <abbrev xmlns:xlink="http://www.w3.org/1999/xlink" xlink:title="internal transcribed spacer" xlink:type="simple">ITS</abbrev>, <abbrev xmlns:xlink="http://www.w3.org/1999/xlink" xlink:title="small subunit rDNA" xlink:type="simple">SSU</abbrev>, and <italic>tef</italic>1-α sequences of 40 strains. Bootstrap values (<abbrev xmlns:xlink="http://www.w3.org/1999/xlink" xlink:title="maximum likelihood" xlink:type="simple">ML</abbrev> ≥ 60%) and Bayesian posterior probabilities (BPP ≥ 0.90) are shown at the nodes. The tree is rooted with <italic><tp:taxon-name><tp:taxon-name-part taxon-name-part-type="genus" reg="Bambusicola">Bambusicola</tp:taxon-name-part> <tp:taxon-name-part taxon-name-part-type="species" reg="bambusae">bambusae</tp:taxon-name-part></tp:taxon-name></italic> (MFLU 22–0080) and <italic><tp:taxon-name><tp:taxon-name-part taxon-name-part-type="genus" reg="Bambusicola">B.</tp:taxon-name-part> <tp:taxon-name-part taxon-name-part-type="species" reg="splendida">splendida</tp:taxon-name-part></tp:taxon-name></italic> (MFLUCC 11–0439). New isolates are indicated in red; ex-type strains are marked with “T.” Bootstrap values (<abbrev xmlns:xlink="http://www.w3.org/1999/xlink" xlink:title="maximum likelihood" xlink:type="simple">ML</abbrev> ≤ 60%) and Bayesian posterior probabilities (<abbrev xmlns:xlink="http://www.w3.org/1999/xlink" xlink:title="Bayesian posterior probability" xlink:type="simple">BYPP</abbrev> ≤ 0.90) are only shown at the nodes for new isolates of this study.</p></caption><graphic xmlns:xlink="http://www.w3.org/1999/xlink" xlink:href="mycokeys-128-301-g001.jpg" id="oo_1542235.jpg" position="float" orientation="portrait" xlink:type="simple"><uri content-type="original_file" xlink:type="simple">https://binary.pensoft.net/fig/1542235</uri></graphic></fig></tp:treatment-sec><ref-list><ref id="B21"><mixed-citation xmlns:xlink="http://www.w3.org/1999/xlink" xlink:type="simple">Lu L, Karunarathna SC, Xiong Y, Han LS, Chen XM, Xu RF, Liu XF, Zeng XY, Dai DQ, Elgorban A, Jayawardena R, Hyde KD, Tibpromma S (2025) Taxonomy and systematics of micro-fungi associated with <italic><tp:taxon-name><tp:taxon-name-part taxon-name-part-type="genus">Coffea</tp:taxon-name-part></tp:taxon-name></italic> in southern China and northern Thailand. Fungal Diversity 25: 1–275. <ext-link xlink:href="10.1007/s13225-025-00566-x" ext-link-type="doi" xlink:type="simple">https://doi.org/10.1007/s13225-025-00566-x</ext-link></mixed-citation></ref><ref id="B3"><mixed-citation xmlns:xlink="http://www.w3.org/1999/xlink" xlink:type="simple">Apurillo CCS, Phukhamsakda C, Hyde KD, Thiyagaraja V, Jones EBG (2025) New fungal genus, three novel species, and one new record from mangroves, with reclassification of <italic><tp:taxon-name><tp:taxon-name-part taxon-name-part-type="genus">Melanconiella</tp:taxon-name-part></tp:taxon-name></italic> (<tp:taxon-name><tp:taxon-name-part taxon-name-part-type="family">Melanconiellaceae</tp:taxon-name-part></tp:taxon-name>) species. MycoKeys 116: 25–52. <ext-link xlink:href="10.3897/mycokeys.116.137351" ext-link-type="doi" xlink:type="simple">https://doi.org/10.3897/mycokeys.116.137351</ext-link></mixed-citation></ref></ref-list></tp:taxon-treatment>
