# Supplementary material for: Taxonomy and phylogeny of Pseudochaetosphaeronema associated with rubber trees from Yunnan Province, China
Source: MycoKeys. 2026 Feb 17;128:301–22. doi: 10.3897/mycokeys.128.182163 (PMC12933190; doi:10.3897/mycokeys.128.182163)
Supplement: XML Treatment for Pseudochaetosphaeronema xishuangbannaense [file mycokeys.128.182163-treatment4.xml]

<!DOCTYPE tp:taxon-treatment
  PUBLIC "-//TaxonX//DTD Taxonomic Treatment Publishing DTD v0 20100105//EN" "tax-treatment-NSO.dtd">
<tp:taxon-treatment xmlns:tp="http://www.plazi.org/taxpub"><tp:treatment-meta><kwd-group><label>Taxon classification</label><kwd>
                <named-content content-type="kingdom">Fungi</named-content>
              </kwd><kwd>
                <named-content content-type="order">Pleosporales</named-content>
              </kwd><kwd>
                <named-content content-type="family">Macrodiplodiopsidaceae</named-content>
              </kwd></kwd-group><mixed-citation publication-type="journal"><person-group><name><surname>Xu</surname><given-names>Rui-Fang</given-names></name><name><surname>Karunarathna</surname><given-names>Samantha C.</given-names></name><name><surname>Hyde</surname><given-names>Kevin D.</given-names></name><name><surname>Kakumyan</surname><given-names>Pattana</given-names></name><name><surname>McKenzie</surname><given-names>Eric H.C.</given-names></name><name><surname>Elgorban</surname><given-names>Abdallah M.</given-names></name><name><surname>Yu</surname><given-names>Fu-Qiang</given-names></name><name><surname>Alfagham</surname><given-names>Alanoud T.</given-names></name><name><surname>Phukhamsakda</surname><given-names>Chayanard</given-names></name><name><surname>Tibpromma</surname><given-names>Saowaluck</given-names></name></person-group><article-title>Taxonomy and phylogeny of <italic><tp:taxon-name><tp:taxon-name-part taxon-name-part-type="genus" reg="Pseudochaetosphaeronema">Pseudochaetosphaeronema</tp:taxon-name-part></tp:taxon-name></italic> associated with rubber trees from Yunnan Province, China</article-title><source>MycoKeys</source><day>17</day><month>02</month><year>2026</year><volume>128</volume><fpage>301</fpage><lpage>322</lpage><pub-id pub-id-type="doi">10.3897/mycokeys.128.182163</pub-id></mixed-citation></tp:treatment-meta><tp:nomenclature><tp:taxon-name><object-id xmlns:xlink="http://www.w3.org/1999/xlink" content-type="arpha" xlink:type="simple">685CFB43-F334-588A-B627-227D7D617B8C</object-id>
                    		<tp:taxon-name-part taxon-name-part-type="genus" reg="Pseudochaetosphaeronema">Pseudochaetosphaeronema</tp:taxon-name-part> <tp:taxon-name-part taxon-name-part-type="species" reg="xishuangbannaense">xishuangbannaense</tp:taxon-name-part>
                    	
                    		<object-id xmlns:xlink="http://www.w3.org/1999/xlink" xlink:type="simple">Index Fungorum: IF901422</object-id>
                    		<object-id xmlns:xlink="http://www.w3.org/1999/xlink" xlink:type="simple">Facesoffungi Number: FoF15198</object-id>
                    	</tp:taxon-name><tp:taxon-authority>R.F. Xu &amp; Tibpromma, MycoKeys 103: 71–95 (2024) [as ‘ xishuangbannaensis’]</tp:taxon-authority><xref ref-type="fig" rid="F5">Fig. 5</xref></tp:nomenclature><tp:treatment-sec sec-type="Description"><title>Description.</title><p><bold><italic>Saprobic</italic></bold> on a decaying branch of <italic><tp:taxon-name><tp:taxon-name-part taxon-name-part-type="genus" reg="Hevea">Hevea</tp:taxon-name-part> <tp:taxon-name-part taxon-name-part-type="species" reg="brasiliensis">brasiliensis</tp:taxon-name-part></tp:taxon-name></italic>. <bold>Sexual morph: <italic>Ascomata</italic></bold> 110–330 × 212–335 μm, (x̄ = 218 × 263 μm, n = 10), white spot on the surface, sometimes inconspicuous on host surface, solitary, scattered, immersed, globose to subglobose or pyiform, or ellipsoid, uni-loculate, brown, with ostiole. <bold><italic>Ostiole</italic></bold> 70–155 × 60–85 μm, (x̄ = 105 × 70 μm, n = 5), central, brown, papillate. <bold><italic>Peridium</italic></bold> 30–60 μm wide, composed of several layers, brown to pale brown to hyaline cells of <italic>textura intricata</italic>. <bold><italic>Hamathecium</italic></bold> comprises 2–3 μm wide, numerous, filiform, unbranched, hyaline, cellular pseudoparaphyses. <bold><italic>Asci</italic></bold> 80–110 × 16–30 μm (x̄ = 95 × 21 μm, n = 15), 8-spored, bitunicate, obovoid, short, distinct pedicel, apex rounded with an ocular chamber. <bold><italic>Ascospores</italic></bold> 26–36 × 10–12 μm (x̄ = 30 × 11 μm, n = 20), hyaline, fusiform, with pointed ends, 1-septate, occasionally 3-septate, constricted at the middle septum, wider upper cell, constricted at the septa, guttulate, thick-walled, with a thin mucilaginous sheath. <bold>Asexual morph</bold>: Undetermined.</p><fig id="F5" position="float" orientation="portrait"><object-id xmlns:xlink="http://www.w3.org/1999/xlink" content-type="doi" xlink:type="simple">10.3897/mycokeys.128.182163.figure5</object-id><object-id xmlns:xlink="http://www.w3.org/1999/xlink" content-type="arpha" xlink:type="simple">CFDF9A01-5F90-5120-9BE1-AA741C43747E</object-id><label>Figure 5.</label><caption><p><italic><tp:taxon-name><tp:taxon-name-part taxon-name-part-type="genus" reg="Pseudochaetosphaeronema">Pseudochaetosphaeronema</tp:taxon-name-part> <tp:taxon-name-part taxon-name-part-type="species" reg="xishuangbannaense">xishuangbannaense</tp:taxon-name-part></tp:taxon-name></italic> (GMB-W1226). <bold>a</bold>. Host branch piece; <bold>b</bold>. Ascomata on the host; <bold>c</bold>. Longitudinal section of ascoma; <bold>d</bold>. Partial peridium; <bold>e</bold>. Pseudoparaphyses; <bold>f–h</bold>. Asci; <bold>i–l</bold>. Ascospores; <bold>m</bold>. Ascospore with India ink; <bold>n, o</bold>. Colonies on <abbrev xmlns:xlink="http://www.w3.org/1999/xlink" xlink:title="potato dextrose agar" xlink:type="simple">PDA</abbrev> (surface and reverse). Scale bars: 100 μm (<bold>c</bold>); 50 μm (<bold>d–h</bold>); 10 μm (<bold>i–m</bold>).</p></caption><graphic xmlns:xlink="http://www.w3.org/1999/xlink" xlink:href="mycokeys-128-301-g005.jpg" id="oo_1542239.jpg" position="float" orientation="portrait" xlink:type="simple"><uri content-type="original_file" xlink:type="simple">https://binary.pensoft.net/fig/1542239</uri></graphic></fig></tp:treatment-sec><tp:treatment-sec sec-type="Culture characteristics"><title>Culture characteristics.</title><p>Ascospores germinate on <abbrev xmlns:xlink="http://www.w3.org/1999/xlink" xlink:title="potato dextrose agar" xlink:type="simple">PDA</abbrev> within 24 hours. Colonies circular, umbonate, entire margin; brown from above, dark brown at center and edge, with brown ring on reverse.</p></tp:treatment-sec><tp:treatment-sec sec-type="Material examined"><title>Material examined.</title><p>China, • Yunnan Province, Dehong Dai and Jingpo Autonomous Prefecture, Mang City, on a decaying branch of <italic><tp:taxon-name><tp:taxon-name-part taxon-name-part-type="genus" reg="Hevea">Hevea</tp:taxon-name-part> <tp:taxon-name-part taxon-name-part-type="species" reg="brasiliensis">brasiliensis</tp:taxon-name-part></tp:taxon-name></italic>, 18 April 2024, Rui-Fang Xu, DHR42 (GMB-W1226), living culture GMBCC2336.</p></tp:treatment-sec><tp:treatment-sec sec-type="Known distributions"><title>Known distributions.</title><p>China, Yunnan Province, Xishuangbanna Dai Autonomous Prefecture (<xref ref-type="bibr" rid="B50">Xu et al. 2024</xref>), China, Yunnan Province, Dehong Dai and Jingpo Autonomous Prefecture (this study).</p></tp:treatment-sec><tp:treatment-sec sec-type="Known hosts"><title>Known hosts.</title><p><italic><tp:taxon-name><tp:taxon-name-part taxon-name-part-type="genus" reg="Hevea">Hevea</tp:taxon-name-part> <tp:taxon-name-part taxon-name-part-type="species" reg="brasiliensis">brasiliensis</tp:taxon-name-part></tp:taxon-name></italic> (<xref ref-type="bibr" rid="B50">Xu et al. 2024</xref>, this study)</p></tp:treatment-sec><tp:treatment-sec sec-type="Notes"><title>Notes.</title><p>In the phylogenetic analyses, strain GMBCC2336 formed a clade with strains of <italic><tp:taxon-name><tp:taxon-name-part taxon-name-part-type="genus" reg="Pseudochaetosphaeronema">P.</tp:taxon-name-part> <tp:taxon-name-part taxon-name-part-type="species" reg="xishuangbannaense">xishuangbannaense</tp:taxon-name-part></tp:taxon-name></italic> (ZHKUCC 23–0804 and ZHKUCC 23–0805) with 100% <abbrev xmlns:xlink="http://www.w3.org/1999/xlink" xlink:title="maximum likelihood" xlink:type="simple">ML</abbrev>/1.00 <abbrev xmlns:xlink="http://www.w3.org/1999/xlink" xlink:title="Bayesian posterior probability" xlink:type="simple">BYPP</abbrev> statistical supports (Fig. <xref ref-type="fig" rid="F1">1</xref>). Compared with the holotype of <italic><tp:taxon-name><tp:taxon-name-part taxon-name-part-type="genus" reg="Pseudochaetosphaeronema">P.</tp:taxon-name-part> <tp:taxon-name-part taxon-name-part-type="species" reg="xishuangbannaense">xishuangbannaense</tp:taxon-name-part></tp:taxon-name></italic> (ZHKU 23–0107) with our sample (GMB-W1226) has smaller ascomata (110–330 × 212–335 μm vs. 270–410 × 370–480 μm), a thinner peridium (30–60 μm vs. 40–90 μm), smaller asci (80–110 × 16–30 μm vs. 130–180 × 25–35 μm), and smaller, 1–3-septate ascospores (26–36 × 10–12 μm vs. 30–50 × 10–20 μm, 3–5-septate) (<xref ref-type="bibr" rid="B50">Xu et al. 2024</xref>). Despite these size differences, the overall morphology and phylogeny align with those of <italic><tp:taxon-name><tp:taxon-name-part taxon-name-part-type="genus" reg="Pseudochaetosphaeronema">P.</tp:taxon-name-part> <tp:taxon-name-part taxon-name-part-type="species" reg="xishuangbannaense">xishuangbannaense</tp:taxon-name-part></tp:taxon-name></italic>. The nucleotide comparisons show differences of 3 bp (570 bp) and 1 bp (954 bp) of <abbrev xmlns:xlink="http://www.w3.org/1999/xlink" xlink:title="internal transcribed spacer" xlink:type="simple">ITS</abbrev> and <abbrev xmlns:xlink="http://www.w3.org/1999/xlink" xlink:title="small subunit rDNA" xlink:type="simple">SSU</abbrev>, respectively, between the new isolate (GMBCC2336) and the ex-type of <italic><tp:taxon-name><tp:taxon-name-part taxon-name-part-type="genus" reg="Pseudochaetosphaeronema">P.</tp:taxon-name-part> <tp:taxon-name-part taxon-name-part-type="species" reg="xishuangbannaense">xishuangbannaense</tp:taxon-name-part></tp:taxon-name></italic> (ZHKUCC 23–0804). Therefore, strain GMBCC2336 is identified as <italic><tp:taxon-name><tp:taxon-name-part taxon-name-part-type="genus" reg="Pseudochaetosphaeronema">P.</tp:taxon-name-part> <tp:taxon-name-part taxon-name-part-type="species" reg="xishuangbannaense">xishuangbannaense</tp:taxon-name-part></tp:taxon-name></italic> and represents a newly collected specimen from Dehong, about 415 km from the type locality in Xishuangbanna.</p></tp:treatment-sec><tp:treatment-sec><!--Section generated to contain objects referenced in tp:taxon-treatment.--><fig id="F1" position="float" orientation="portrait"><object-id xmlns:xlink="http://www.w3.org/1999/xlink" content-type="doi" xlink:type="simple">10.3897/mycokeys.128.182163.figure1</object-id><object-id xmlns:xlink="http://www.w3.org/1999/xlink" content-type="arpha" xlink:type="simple">B54E6295-2633-5D9C-BCBA-14139911EA3D</object-id><label>Figure 1.</label><caption><p>Phylogram generated from maximum likelihood analysis based on combined <abbrev xmlns:xlink="http://www.w3.org/1999/xlink" xlink:title="large subunit nuclear ribosomal DNA" xlink:type="simple">LSU</abbrev>, <abbrev xmlns:xlink="http://www.w3.org/1999/xlink" xlink:title="internal transcribed spacer" xlink:type="simple">ITS</abbrev>, <abbrev xmlns:xlink="http://www.w3.org/1999/xlink" xlink:title="small subunit rDNA" xlink:type="simple">SSU</abbrev>, and <italic>tef</italic>1-α sequences of 40 strains. Bootstrap values (<abbrev xmlns:xlink="http://www.w3.org/1999/xlink" xlink:title="maximum likelihood" xlink:type="simple">ML</abbrev> ≥ 60%) and Bayesian posterior probabilities (BPP ≥ 0.90) are shown at the nodes. The tree is rooted with <italic><tp:taxon-name><tp:taxon-name-part taxon-name-part-type="genus" reg="Bambusicola">Bambusicola</tp:taxon-name-part> <tp:taxon-name-part taxon-name-part-type="species" reg="bambusae">bambusae</tp:taxon-name-part></tp:taxon-name></italic> (MFLU 22–0080) and <italic><tp:taxon-name><tp:taxon-name-part taxon-name-part-type="genus" reg="Bambusicola">B.</tp:taxon-name-part> <tp:taxon-name-part taxon-name-part-type="species" reg="splendida">splendida</tp:taxon-name-part></tp:taxon-name></italic> (MFLUCC 11–0439). New isolates are indicated in red; ex-type strains are marked with “T.” Bootstrap values (<abbrev xmlns:xlink="http://www.w3.org/1999/xlink" xlink:title="maximum likelihood" xlink:type="simple">ML</abbrev> ≤ 60%) and Bayesian posterior probabilities (<abbrev xmlns:xlink="http://www.w3.org/1999/xlink" xlink:title="Bayesian posterior probability" xlink:type="simple">BYPP</abbrev> ≤ 0.90) are only shown at the nodes for new isolates of this study.</p></caption><graphic xmlns:xlink="http://www.w3.org/1999/xlink" xlink:href="mycokeys-128-301-g001.jpg" id="oo_1542235.jpg" position="float" orientation="portrait" xlink:type="simple"><uri content-type="original_file" xlink:type="simple">https://binary.pensoft.net/fig/1542235</uri></graphic></fig></tp:treatment-sec><ref-list><ref id="B50"><mixed-citation xmlns:xlink="http://www.w3.org/1999/xlink" xlink:type="simple">Xu RF, Karunarathna S, Phukhamsakda C, Dai DQ, Elgorban A, Suwannarach N, Kumla J, Wang XY, Tibpromma S (2024) Four new species of <tp:taxon-name><tp:taxon-name-part taxon-name-part-type="family">Dothideomycetes</tp:taxon-name-part></tp:taxon-name> (<tp:taxon-name><tp:taxon-name-part taxon-name-part-type="phylum">Ascomycota</tp:taxon-name-part></tp:taxon-name>) from Pará Rubber (<italic><tp:taxon-name><tp:taxon-name-part taxon-name-part-type="genus">Hevea</tp:taxon-name-part> <tp:taxon-name-part taxon-name-part-type="species">brasiliensis</tp:taxon-name-part></tp:taxon-name></italic>) in Yunnan Province, China. MycoKeys 103: 71–95. <ext-link xlink:href="10.3897/mycokeys.103.117580" ext-link-type="doi" xlink:type="simple">https://doi.org/10.3897/mycokeys.103.117580</ext-link></mixed-citation></ref></ref-list></tp:taxon-treatment>
